# Supplementary material for: FtsZ phosphorylation modulates tail-core binding to tune cell division in Bacillus subtilis
Source: PLoS One. 2025 Dec 29;20(12):e0337820. doi: 10.1371/journal.pone.0337820 (PMC12747378; doi:10.1371/journal.pone.0337820)
Supplement: S1 Table — Isothermal titration calorimetry binding parameters for all replicates. “No Binding” indicates Kd > 2 µM. (XLSX) [file pone.0337820.s016.xlsx]

## Sheet: S1 - ITC Binding Parameters
Experiment Type	Cell	Injectant	Replicate	Kd [M]	n			Kd [nM]	Kd [M]	n
FtsZ Full and Core vs Tail	FtsZ Core WT	FtsZ Tail WT	1	2.601e-07	1.089		Mean	228.2	2.282e-07	1.04525
FtsZ Full and Core vs Tail	FtsZ Core WT	FtsZ Tail WT	2	2.215e-07	1.054		Std	24.0035	2.40035e-08	0.0351509
FtsZ Full and Core vs Tail	FtsZ Core WT	FtsZ Tail WT	3	2.288e-07	1.032
FtsZ Full and Core vs Tail	FtsZ Core WT	FtsZ Tail WT	4	2.024e-07	1.006
FtsZ Full and Core vs Tail	FtsZ Full WT	FtsZ Tail WT	1	No Binding
FtsZ Full and Core vs Tail	FtsZ Full WT	FtsZ Tail WT	2	No Binding
FtsZ Core vs Tail Mutants	FtsZ Core WT	FtsZ Tail S333A	1	No Binding
FtsZ Core vs Tail Mutants	FtsZ Core WT	FtsZ Tail S333A	2	No Binding
FtsZ Core vs Tail Mutants	FtsZ Core WT	FtsZ Tail S333E	1	No Binding
FtsZ Core vs Tail Mutants	FtsZ Core WT	FtsZ Tail S333E	2	No Binding
FtsZ Core vs Tail Mutants	FtsZ Core WT	FtsZ Tail S333E	3	No Binding
FtsZ Core vs Tail Mutants	FtsZ Core WT	FtsZ Tail S333E	4	No Binding
FtsZ Core vs Tail Mutants	FtsZ Core WT	FtsZ Tail I334E	1	No Binding
FtsZ Core vs Tail Mutants	FtsZ Core WT	FtsZ Tail I334E	2	No Binding
FtsZ Core vs Tail Mutants	FtsZ Core WT	FtsZ Tail K335A-H337A	1	No Binding
FtsZ Core vs Tail Mutants	FtsZ Core WT	FtsZ Tail K335A-H337A	2	No Binding
FtsZ Core Mutants vs Tail	FtsZ Core HWK	FtsZ Tail WT	1	Not Fitted †
FtsZ Core Mutants vs Tail	FtsZ Core HWK	FtsZ Tail WT	2	Not Fitted †
FtsZ Core Mutants vs Tail	FtsZ Core HWK	FtsZ Tail WT	3	Not Fitted †
FtsZ Core Mutants vs Tail	FtsZ Core HWK	FtsZ Tail WT	4	Not Fitted †
FtsZ Core Mutants vs Tail	FtsZ Core AA	FtsZ Tail WT	1	4.275e-07	1.181		Mean	500.633	5.00633e-07	1.17367
FtsZ Core Mutants vs Tail	FtsZ Core AA	FtsZ Tail WT	2	5.294e-07	1.235		Std	63.8138	6.38138e-08	0.0653095
FtsZ Core Mutants vs Tail	FtsZ Core AA	FtsZ Tail WT	3	5.45e-07	1.105
FtsZ Core Mutants vs MinCN	FtsZ Core WT	MinCN	1	4.182e-07	1.107		Mean	495.4	4.954e-07	1.00267
FtsZ Core Mutants vs MinCN	FtsZ Core WT	MinCN	2	4.47e-07	0.829		Std	109.722	1.09722e-07	0.151414
FtsZ Core Mutants vs MinCN	FtsZ Core WT	MinCN	3	6.21e-07	1.072
FtsZ Core Mutants vs MinCN	FtsZ Core HWK	MinCN	1	4.309e-07	1.238		Mean	402.5	4.025e-07	1.25167
FtsZ Core Mutants vs MinCN	FtsZ Core HWK	MinCN	2	3.492e-07	1.381		Std	46.1923	4.61923e-08	0.12307
FtsZ Core Mutants vs MinCN	FtsZ Core HWK	MinCN	3	4.274e-07	1.136
FtsZ Full Mutants vs MinCN	FtsZ Full WT	MinCN	1	No Binding
FtsZ Full Mutants vs MinCN	FtsZ Full WT	MinCN	2	No Binding
FtsZ Full Mutants vs MinCN	FtsZ Full WT	MinCN	3	No Binding
FtsZ Full Mutants vs MinCN	FtsZ Full S333E	MinCN	1	2.524e-07	1.046		Mean	243.867	2.43867e-07	0.991333
FtsZ Full Mutants vs MinCN	FtsZ Full S333E	MinCN	2	2.563e-07	0.967		Std	18.2621	1.82621e-08	0.0474377
FtsZ Full Mutants vs MinCN	FtsZ Full S333E	MinCN	3	2.229e-07	0.961
FtsZ Full Mutants vs MinCN	FtsZ Full S333A	MinCN	1	4.515e-07	0.931		Mean	441.367	4.41367e-07	1.029
FtsZ Full Mutants vs MinCN	FtsZ Full S333A	MinCN	2	4.328e-07	1.047		Std	9.44793	9.44793e-09	0.0903549
FtsZ Full Mutants vs MinCN	FtsZ Full S333A	MinCN	3	4.398e-07	1.109
FtsZ Full Mutants vs MinCN	FtsZ Full K335A-H337A	MinCN	1	Not Fitted ‡
FtsZ Full Mutants vs MinCN	FtsZ Full K335A-H337A	MinCN	2	Not Fitted ‡
FtsZ Full Mutants vs MinCN	FtsZ Full K335A-H337A	MinCN	3	Not Fitted ‡
MinCN-Tail Competition Assays	FtsZ Core : FtsZ Tail	MinCN	1	No Binding
MinCN-Tail Competition Assays	FtsZ Core : FtsZ Tail	MinCN	2	No Binding
MinCN-Tail Competition Assays	FtsZ Core : MinCN	FtsZ Tail	1	4.83e-07	1.028		Mean	427.267	4.27267e-07	0.965
MinCN-Tail Competition Assays	FtsZ Core : MinCN	FtsZ Tail	2	3.344e-07	0.948		Std	80.9608	8.09608e-08	0.0564535
MinCN-Tail Competition Assays	FtsZ Core : MinCN	FtsZ Tail	3	4.644e-07	0.919
Footnotes:
† Biphasic binding isotherm indicates disruption of the normal binding mode (see Fig. S7B)
‡ Multiple MinCN molecules bind per FtsZ, indicating altered engagement (see Fig. S13C)
