# Supplementary material for: FtsZ phosphorylation modulates tail-core binding to tune cell division in Bacillus subtilis
Source: PLoS One. 2025 Dec 29;20(12):e0337820. doi: 10.1371/journal.pone.0337820 (PMC12747378; doi:10.1371/journal.pone.0337820)
Supplement: S2 Table — 1H-15N HSQC peak assignments for the 67aa FtsZ tail (residues 316–382) in free and core-bound states (1:1 molar ratio). Peak assignments were transferred from the wild-type 15aa synthetic peptide based on chemical shift overlap. (XLSX) [file pone.0337820.s017.xlsx]

## Sheet: S2 - Tail Binding HSQC Peaks
		67aa Tail			67aa Tail + Core			15aa Peptide
Peak_ID	Residue	w1	w2	Norm Height	w1	w2	Norm Height	w1	w2
Peak_001	-	113.876	7.993	33694328	114.045	8.001	24680437
Peak_002	-	116.473	8.271	4900996	116.489	8.269	11880934
Peak_003	-	116.683	7.849	38759512	116.883	7.857	4030870
Peak_004	-	117.41	8.153	24877250	117.356	8.157	28767653
Peak_005	S333	117.444	8.216	3499946	117.456	8.213	8454975	117.463	8.216
Peak_006	-	119.594	8.284	3161418	119.463	8.277	7212361
Peak_007	-	119.994	8.116	35652888	119.949	8.115	34090909
Peak_008	-	120.029	8.239	6067562	119.988	8.232	9995642
Peak_009	-	120.273	7.958	46525232	120.244	7.959	37837650
Peak_010	-	120.909	7.847	13639304	120.784	7.793	7585297
Peak_011	N338	120.916	8.394	23783248	120.825	8.392	26828036	120.78	8.383
Peak_012	-	121.069	7.792	14681829	121.294	7.815	13726610
Peak_013	-	121.457	8.37	20859492	121.438	8.372	27722160
Peak_014	Q332	121.561	8.206	67328544	121.51	8.208	74561204	121.349	8.203
Peak_015	-	121.637	8.095	35615952	121.69	8.113	28768785
Peak_016	-	122.218	8.294	15582614	122.152	8.294	11443368
Peak_017	-	122.241	8.259	32997516	122.215	8.256	26142591
Peak_018	-	122.259	8.139	35714416	122.216	8.138	34687578
Peak_019	-	122.493	8.245	19392466	122.473	8.243	21343530
Peak_020	-	122.627	8.305	33128976	122.551	8.304	39147553
Peak_021	-	122.749	7.996	21640850	122.722	7.997	18639755
Peak_022	I334	122.763	7.928	18788400	122.755	7.925	12755265	122.952	7.93
Peak_023	-	122.851	7.789	3190145	122.783	7.787	27505899
Peak_024	-	123.164	8.36	23278796	123.127	8.362	23569196
Peak_025	-	123.45	8.217	14946028	123.435	8.213	15465712
Peak_026	V341	123.493	7.968	27796494	123.363	7.969	24882399	123.369	8
Peak_027	-	123.705	8.246	18093420	123.695	8.245	26476650
Peak_028	-	124.183	8.313	33849852	124.144	8.311	30847265
Peak_029	-	124.583	8.287	36058460	124.572	8.284	32808850
Peak_030	-	124.642	8.185	6614878	124.558	8.177	11933602
Peak_031	L330	125.088	8.373	51906684	125.013	8.373	48263672	125.142	8.372
Peak_032	-	125.321	7.98	29739944	125.279	7.978	32842036
Peak_033	K335	125.674	8.218	11701002	125.649	8.219	7015952	125.518	8.206
-	S329							116.599	8.621
-	N331							119.882	8.342
-	T336							115	7.889
-	H337							120.683	8.376
-	Q339							121.447	8.307
-	S340							118.071	8.25
