# Supplementary material for: FtsZ phosphorylation modulates tail-core binding to tune cell division in Bacillus subtilis
Source: PLoS One. 2025 Dec 29;20(12):e0337820. doi: 10.1371/journal.pone.0337820 (PMC12747378; doi:10.1371/journal.pone.0337820)
Supplement: S3 Table — Chemical shift perturbations (CSPs) and normalized intensity changes (log2 fold-change) for assigned tail residues upon core binding. (XLSX) [file pone.0337820.s018.xlsx]

## Sheet: S3 - Tail Binding HSQC Analysis
Peak_ID	Residue	Δδ_1H	Δδ_15N	CSP	L2FC	% Change
Peak_001	-	0.008	0.169	0.035	-0.449	-26
Peak_002	-	-0.002	0.016	0.004	1.278	142
Peak_003	-	0.008	0.2	0.041	-3.265	-89
Peak_004	-	0.004	-0.054	0.012	0.21	15
Peak_005	S333	-0.003	0.012	0.004	1.272	141
Peak_006	-	-0.007	-0.131	0.027	1.19	128
Peak_007	-	-0.001	-0.045	0.009	-0.065	-4
Peak_008	-	-0.007	-0.041	0.011	0.72	64
Peak_009	-	0.001	-0.029	0.006	-0.298	-18
Peak_010	-	-0.054	-0.125	0.06	-0.846	-44
Peak_011	N338	-0.002	-0.091	0.018	0.174	12
Peak_012	-	0.023	0.225	0.051	-0.097	-6
Peak_013	-	0.002	-0.019	0.004	0.41	32
Peak_014	Q332	0.002	-0.051	0.01	0.147	10
Peak_015	-	0.018	0.053	0.021	-0.308	-19
Peak_016	-	0	-0.066	0.013	-0.445	-26
Peak_017	-	-0.003	-0.026	0.006	-0.336	-20
Peak_018	-	-0.001	-0.043	0.009	-0.042	-2
Peak_019	-	-0.002	-0.02	0.004	0.138	10
Peak_020	-	-0.001	-0.076	0.015	0.241	18
Peak_021	-	0.001	-0.027	0.005	-0.215	-13
Peak_022	I334	-0.003	-0.008	0.003	-0.559	-32
Peak_023	-	-0.002	-0.068	0.014	3.108	762
Peak_024	-	0.002	-0.037	0.008	0.018	1
Peak_025	-	-0.004	-0.015	0.005	0.049	3
Peak_026	V341	0.001	-0.13	0.026	-0.16	-10
Peak_027	-	-0.001	-0.01	0.002	0.549	46
Peak_028	-	-0.002	-0.039	0.008	-0.134	-8
Peak_029	-	-0.003	-0.011	0.004	-0.136	-9
Peak_030	-	-0.008	-0.084	0.019	0.851	80
Peak_031	L330	0	-0.075	0.015	-0.105	-7
Peak_032	-	-0.002	-0.042	0.009	0.143	10
Peak_033	K335	0.001	-0.025	0.005	-0.738	-40
