# Supplementary material for: FtsZ phosphorylation modulates tail-core binding to tune cell division in Bacillus subtilis
Source: PLoS One. 2025 Dec 29;20(12):e0337820. doi: 10.1371/journal.pone.0337820 (PMC12747378; doi:10.1371/journal.pone.0337820)
Supplement: S4 Table — 1H-15N HSQC peak assignments for 15aa synthetic peptides (P328-P342) representing the FtsZ tail binding region. Includes wild-type, S333A, S333E, and phospho-S333 variants. Peak heights normalized to median. (XLSX) [file pone.0337820.s019.xlsx]

## Sheet: S4 - Peptide HSQC Peaks
Condition	Residue1	Atom1	Residue2	Atom2	w1	w2	Height	Norm Height
WT	S329	N	S329	HN	116.599	8.668	1025659520	1026
WT	L330	N	L330	HN	125.141	8.42	945793536	946
WT	N331	N	N331	HN	119.887	8.389	949689600	950
WT	Q332	N	Q332	HN	121.349	8.251	875217280	875
WT	S333	N	S333	HN	117.459	8.264	960844096	961
WT	I334	N	I334	HN	122.956	7.977	730040704	730
WT	K335	N	K335	HN	125.517	8.252	907431680	907
WT	T336	N	T336	HN	114.994	7.936	786367488	786
WT	H337	N	H337	HN	120.683	8.426	998403968	998
WT	N338	N	N338	HN	120.889	8.432	1310610688	1311
WT	Q339	N	Q339	HN	121.446	8.354	830729792	831
WT	S340	N	S340	HN	118.071	8.298	897309568	897
WT	V341	N	V341	HN	123.371	8.048	747489792	747
S333A	S329	N	S329	HN	116.613	8.662	113515696	1115
S333A	L330	N	L330	HN	125.168	8.406	122973072	1208
S333A	N331	N	N331	HN	120.04	8.376	105123808	1033
S333A	Q332	N	Q332	HN	121.506	8.211	86853968	853
S333A	A333	N	A333	HN	125.534	8.18	110650752	1087
S333A	I334	N	I334	HN	120.662	7.925	97135072	954
S333A	K335	N	K335	HN	126.099	8.285	86842888	853
S333A	T336	N	T336	HN	115.332	7.959	82069472	806
S333A	H337	N	H337	HN	120.686	8.447	79102696	777
S333A	N338	N	N338	HN	120.891	8.436	98969608	972
S333A	Q339	N	Q339	HN	121.538	8.355	65315712	642
S333A	S340	N	S340	HN	118.161	8.297	77193104	758
S333A	V341	N	V341	HN	123.426	8.037	93576784	919
S333E	S329	N	S329	HN	116.64	8.666	192738528	1065
S333E	L330	N	L330	HN	125.125	8.421	204666416	1131
S333E	N331	N	N331	HN	119.502	8.373	174490656	964
S333E	Q332	N	Q332	HN	120.966	8.194	166753792	922
S333E	E333	N	E333	HN	121.619	8.225	135536304	749
S333E	I334	N	I334	HN	122.565	8.018	168127056	929
S333E	K335	N	K335	HN	125.859	8.282	132582728	733
S333E	T336	N	T336	HN	115.004	7.952	132361904	732
S333E	H337	N	H337	HN	120.656	8.433	256605280	1418
S333E	N338	N	N338	HN	120.913	8.428	245593600	1357
S333E	Q339	N	Q339	HN	121.442	8.353	153973248	851
S333E	S340	N	S340	HN	118.096	8.299	143386400	792
S333E	V341	N	V341	HN	123.428	8.039	138523376	766
pS333	S329	N	S329	HN	116.696	8.669	97549536	1044
pS333	L330	N	L330	HN	125.055	8.397	98426528	1053
pS333	N331	N	N331	HN	120.015	8.41	82998208	888
pS333	Q332	N	Q332	HN	121.206	8.264	91992544	985
pS333	S333	N	S333	HN	117.091	8.465	88368480	946
pS333	I334	N	I334	HN	123.114	8.049	73731792	789
pS333	K335	N	K335	HN	125.826	8.285	82608144	884
pS333	T336	N	T336	HN	114.961	7.941	73050048	782
pS333	H337	N	H337	HN	120.666	8.421	123259208	1319
pS333	N338	N	N338	HN	120.929	8.426	130565952	1397
pS333	Q339	N	Q339	HN	121.455	8.355	71798752	768
pS333	S340	N	S340	HN	118.092	8.298	85918256	920
pS333	V341	N	V341	HN	123.46	8.032	74569048	798
