# Supplementary material for: FtsZ phosphorylation modulates tail-core binding to tune cell division in Bacillus subtilis
Source: PLoS One. 2025 Dec 29;20(12):e0337820. doi: 10.1371/journal.pone.0337820 (PMC12747378; doi:10.1371/journal.pone.0337820)
Supplement: S5 Table — Chemical shift perturbations (CSPs) and normalized intensity changes (log2 fold-change) for each peptide variant relative to wild-type. (XLSX) [file pone.0337820.s020.xlsx]

## Sheet: S5 - Peptide HSQC Analysis
	S333A vs WT				S333E vs WT				pS333 vs WT
	Δδ_1H	Δδ_15N	CSP	L2FC	Δδ_1H	Δδ_15N	CSP	L2FC	Δδ_1H	Δδ_15N	CSP	L2FC
S329	-0.006	0.014	0.007	0.12	-0.002	0.041	0.008	0.054	0.001	0.097	0.019	0.025
L330	-0.014	0.027	0.015	0.353	0.001	-0.016	0.003	0.258	-0.023	-0.086	0.029	0.155
N331	-0.013	0.153	0.033	0.121	-0.016	-0.385	0.079	0.021	0.021	0.128	0.033	-0.097
Q332	-0.04	0.157	0.051	-0.037	-0.057	-0.383	0.095	0.075	0.013	-0.143	0.031	0.171
S333	-0.084	8.075	1.617	0.178	-0.039	4.16	0.833	-0.36	0.201	-0.368	0.214	-0.023
I334	-0.052	-2.294	0.462	0.386	0.041	-0.391	0.088	0.348	0.072	0.158	0.079	0.112
K335	0.033	0.582	0.121	-0.089	0.03	0.342	0.075	-0.307	0.033	0.309	0.07	-0.037
T336	0.023	0.338	0.071	0.036	0.016	0.01	0.016	-0.103	0.005	-0.033	0.008	-0.007
H337	0.021	0.003	0.021	-0.361	0.007	-0.027	0.009	0.507	-0.005	-0.017	0.006	0.402
N338	0.004	0.002	0.004	-0.432	-0.004	0.024	0.006	0.05	-0.006	0.04	0.01	0.092
Q339	0.001	0.092	0.018	-0.372	-0.001	-0.004	0.001	0.034	0.001	0.009	0.002	-0.114
S340	-0.001	0.09	0.018	-0.243	0.001	0.025	0.005	-0.18	0	0.021	0.004	0.037
V341	-0.011	0.055	0.016	0.299	-0.009	0.057	0.015	0.036	-0.016	0.089	0.024	0.095
