# Supplementary material for: FtsZ phosphorylation modulates tail-core binding to tune cell division in Bacillus subtilis
Source: PLoS One. 2025 Dec 29;20(12):e0337820. doi: 10.1371/journal.pone.0337820 (PMC12747378; doi:10.1371/journal.pone.0337820)
Supplement: S6 Table — 1H-1H NOESY peak assignments for all four peptide variants. Peak heights normalized to median. (XLSX) [file pone.0337820.s021.xlsx]

## Sheet: S6 - Peptide NOESY Peaks
Condition	Residue1	Atom1	Residue2	Atom2	w1	w2	Height	Norm Height
WT	S329	HN	S329	HN	8.668	8.668	295255965696	295256
WT	S329	HB3	L330	HN	3.753	8.417	270635136	271
WT	S329	HN	L330	HA	8.665	4.421	1836130304	1836
WT	L330	HA	S329	HN	4.417	8.668	1225265536	1225
WT	L330	HA	L330	HA	4.417	4.417	28168726528	28169
WT	L330	HA	L330	HN	4.417	8.416	2886207488	2886
WT	L330	HB2	L330	HN	1.557	8.417	573556480	574
WT	L330	HB3	L330	HN	1.512	8.417	2119661952	2120
WT	L330	HG	L330	HN	1.473	8.417	1113803648	1114
WT	L330	HN	L330	HB3	8.403	1.523	529597760	530
WT	L330	HN	L330	HG	8.402	1.495	349823072	350
WT	L330	HN	L330	HN	8.417	8.417	472169873408	472170
WT	L330	HB3	N331	HN	1.512	8.388	339909024	340
WT	L330	HG	N331	HN	1.475	8.388	527865728	528
WT	N331	HA	N331	HN	4.547	8.39	2949880576	2950
WT	N331	HB2	N331	HN	2.721	8.389	644172736	644
WT	N331	HB3	N331	HD21	2.653	7.517	317487808	317
WT	N331	HB3	N331	HN	2.662	8.389	1038626944	1039
WT	N331	HD21	N331	HD21	7.518	7.516	80737402880	80737
WT	N331	HD22	N331	HD21	6.845	7.516	32722548736	32723
WT	N331	HD22	N331	HD22	6.847	6.845	117132746752	117133
WT	N331	HN	N331	HB2	8.389	2.721	1212606848	1213
WT	N331	HN	N331	HB3	8.39	2.654	913269056	913
WT	N331	HN	N331	HN	8.389	8.389	238464892928	238465
WT	N331	HA	Q332	HN	4.539	8.248	3648979200	3649
WT	N331	HB2	Q332	HN	2.721	8.248	208279728	208
WT	N331	HB3	Q332	HN	2.649	8.248	358598048	359
WT	Q332	HA	L330	HB3	4.238	1.515	1249182592	1249
WT	Q332	HA	N331	HN	4.243	8.389	3533477376	3533
WT	Q332	HA	Q332	HB2	4.243	2.034	1412639104	1413
WT	Q332	HA	Q332	HB3	4.241	1.878	1189398400	1189
WT	Q332	HB2	Q332	HN	2.041	8.248	672680448	673
WT	Q332	HB3	Q332	HN	1.87	8.248	1820807296	1821
WT	Q332	HE21	Q332	HE21	7.436	7.432	60357611520	60358
WT	Q332	HE22	Q332	HE21	6.771	7.432	19367399424	19367
WT	Q332	HE22	Q332	HE22	6.769	6.776	32719175680	32719
WT	Q332	HG2	Q332	HN	2.247	8.25	338023968	338
WT	Q332	HN	Q332	HN	8.248	8.248	414298800128	414299
WT	Q332	HB2	S333	HN	2.041	8.262	595985536	596
WT	Q332	HB3	S333	HA	1.872	4.239	4831882752	4832
WT	S333	HA	S333	HA	4.235	4.235	160716800000	160717
WT	S333	HA	S333	HN	4.23	8.264	4612639232	4613
WT	S333	HB3	S333	HB3	3.767	3.771	1546130423808	1546130
WT	S333	HB3	S333	HN	3.768	8.262	2959988224	2960
WT	S333	HN	S333	HB3	8.262	3.771	2660408320	2660
WT	S333	HN	S333	HN	8.263	8.263	385918402560	385918
WT	S333	HB3	I334	HA	3.758	4.337	5008058368	5008
WT	S333	HB3	I334	HN	3.773	7.977	828874240	829
WT	S333	HN	K335	HA	8.263	4.061	3842727680	3843
WT	I334	HA	I334	HA	4.332	4.332	131381813248	131382
WT	I334	HA	I334	HN	4.328	7.977	4829022208	4829
WT	I334	HB	I334	HB	1.766	1.765	91925012480	91925
WT	I334	HB	I334	HN	1.768	7.977	2457218048	2457
WT	I334	HG12	I334	HN	1.355	7.977	1077606912	1078
WT	I334	HG13	I334	HN	1.087	7.977	1065638080	1066
WT	I334	HG2	I334	HG2	0.785	0.786	868649467904	868649
WT	I334	HG2	I334	HN	0.775	7.977	117934744	118
WT	I334	HN	I334	HA	7.974	4.332	1928974720	1929
WT	I334	HN	I334	HB	7.974	1.767	1333374592	1333
WT	I334	HN	I334	HG2	7.966	0.79	687415936	687
WT	I334	HN	I334	HN	7.977	7.977	229464391680	229464
WT	I334	HB	K335	HA	1.773	4.059	2588853248	2589
WT	I334	HG12	K335	HA	1.355	4.057	275835008	276
WT	I334	HG2	K335	HA	0.781	4.056	1628544896	1629
WT	I334	HN	K335	HA	7.976	4.06	1429161216	1429
WT	K335	HA	I334	HB	4.059	1.764	1288702208	1289
WT	K335	HA	I334	HG2	4.052	0.789	1983426944	1983
WT	K335	HA	I334	HN	4.056	7.975	2210756096	2211
WT	K335	HA	K335	HA	4.054	4.051	143622979584	143623
WT	K335	HA	K335	HN	4.055	8.252	7533871104	7534
WT	K335	HB2	K335	HG3	1.725	1.341	2318182656	2318
WT	K335	HB2	K335	HN	1.716	8.252	771272768	771
WT	K335	HB3	K335	HN	1.633	8.252	1702092544	1702
WT	K335	HD2	K335	HD2	1.577	1.576	267566071808	267566
WT	K335	HD3	K335	HD3	1.559	1.56	236062572544	236063
WT	K335	HD3	K335	HE3	1.561	2.885	2994630912	2995
WT	K335	HE2	K335	HE2	2.892	2.891	316310519808	316311
WT	K335	HE3	K335	HE3	2.884	2.885	302470103040	302470
WT	K335	HG2	K335	HG2	1.364	1.365	132873191424	132873
WT	K335	HG3	K335	HD3	1.348	1.56	8975782912	8976
WT	K335	HG3	K335	HG3	1.344	1.343	136421359616	136421
WT	K335	HG3	K335	HN	1.342	8.253	860873536	861
WT	K335	HN	K335	HA	8.249	4.054	4873081856	4873
WT	K335	HN	K335	HB2	8.236	1.721	428732832	429
WT	K335	HN	K335	HB3	8.239	1.646	524826112	525
WT	K335	HN	K335	HN	8.252	8.252	429919174656	429919
WT	K335	HB2	T336	HN	1.717	7.934	681314304	681
WT	K335	HB3	T336	HN	1.632	7.934	142830976	143
WT	T336	HA	K335	HB2	4.273	1.718	959720832	960
WT	T336	HA	K335	HB3	4.27	1.633	781889024	782
WT	T336	HA	T336	HA	4.273	4.273	177624989696	177625
WT	T336	HA	T336	HN	4.273	7.934	6615292928	6615
WT	T336	HB	T336	HB	4.088	4.089	133848227840	133848
WT	T336	HB	T336	HG2	4.092	1.069	6327734272	6328
WT	T336	HB	T336	HN	4.09	7.933	991960320	992
WT	T336	HG2	T336	HB	1.056	4.081	4556126208	4556
WT	T336	HG2	T336	HG2	1.059	1.062	1057550106624	1057550
WT	T336	HG2	T336	HN	1.056	7.934	1058478720	1058
WT	T336	HN	T336	HA	7.929	4.273	2239377920	2239
WT	T336	HN	T336	HB	7.93	4.089	935217472	935
WT	T336	HN	T336	HG2	7.928	1.061	1154365952	1154
WT	T336	HN	T336	HN	7.934	7.934	231685865472	231686
WT	T336	HG2	H337	HA	1.054	4.181	1922351360	1922
WT	T336	HG2	H337	HN	1.054	8.426	659022336	659
WT	T336	HN	H337	HA	7.928	4.174	2954643712	2955
WT	H337	HN	T336	HB	8.425	4.089	880746304	881
WT	H337	HA	H337	HA	4.181	4.181	140233211904	140233
WT	H337	HA	H337	HN	4.181	8.428	5946379776	5946
WT	H337	HB2	H337	HD2	3.197	7.188	632756672	633
WT	H337	HB2	H337	HN	3.198	8.428	1425312256	1425
WT	H337	HB3	H337	HD2	3.068	7.189	548865984	549
WT	H337	HB3	H337	HN	3.073	8.428	2454020864	2454
WT	H337	HD2	H337	HD2	7.193	7.192	366937538560	366938
WT	H337	HE1	H337	HE1	8.499	8.504	366207959040	366208
WT	H337	HN	H337	HA	8.419	4.181	3550416384	3550
WT	H337	HN	H337	HB2	8.433	3.185	1033457792	1033
WT	H337	HN	H337	HB3	8.429	3.089	1016291264	1016
WT	H337	HN	H337	HN	8.428	8.428	495042625536	495043
WT	H337	HB3	N338	HA	3.067	4.63	821045056	821
WT	N338	HA	H337	HB2	4.621	3.181	2486435840	2486
WT	N338	HA	H337	HB3	4.62	3.09	2380650496	2381
WT	N338	HN	H337	HA	8.427	4.184	4011337472	4011
WT	N338	HA	N338	HA	4.625	4.631	18233888768	18234
WT	N338	HA	N338	HN	4.614	8.432	5526755840	5527
WT	N338	HB2	N338	HN	2.72	8.43	516012768	516
WT	N338	HB3	N338	HD21	2.645	7.505	359735040	360
WT	N338	HB3	N338	HN	2.643	8.429	1804755456	1805
WT	N338	HD21	N338	HD21	7.499	7.504	102881189888	102881
WT	N338	HD22	N338	HD21	6.829	7.504	33558188032	33558
WT	N338	HD22	N338	HD22	6.829	6.831	110741471232	110741
WT	N338	HN	N338	HB2	8.429	2.721	767356160	767
WT	N338	HN	N338	HB3	8.426	2.652	611718400	612
WT	N338	HN	N338	HN	8.43	8.43	495042625536	495043
WT	N338	HB2	Q339	HN	2.72	8.352	288870016	289
WT	N338	HB3	Q339	HN	2.662	8.352	246920768	247
WT	Q339	HA	Q339	HN	4.267	8.349	1775601408	1776
WT	Q339	HB2	Q339	HN	2.041	8.355	622632896	623
WT	Q339	HB3	Q339	HN	1.881	8.353	1494848384	1495
WT	Q339	HE21	Q339	HE21	7.416	7.42	132808998912	132809
WT	Q339	HG2	Q339	HN	2.265	8.353	265773920	266
WT	Q339	HN	Q339	HN	8.353	8.353	235729600512	235730
WT	Q339	HB2	S340	HN	2.041	8.299	313482560	313
WT	S340	HA	S340	HN	4.266	8.299	3227084032	3227
WT	S340	HB3	S340	HN	3.725	8.297	1049600256	1050
WT	S340	HN	S340	HN	8.298	8.298	213671903232	213672
WT	S340	HB3	V341	HN	3.718	8.045	297649888	298
WT	V341	HA	V341	HA	4.354	4.355	99349749760	99350
WT	V341	HA	V341	HB	4.368	1.991	611282624	611
WT	V341	HA	V341	HN	4.357	8.055	3090073600	3090
WT	V341	HB	V341	HB	1.987	1.989	116428480512	116428
WT	V341	HB	V341	HN	1.991	8.047	490357248	490
WT	V341	HG1	V341	HB	0.831	1.991	3947473408	3947
WT	V341	HN	V341	HA	8.048	4.354	2389292544	2389
WT	V341	HN	V341	HN	8.046	8.046	230101073920	230101
WT	V341	HB	P342	HA	1.994	4.365	1683518336	1684
S333A	S329	HN	S329	HN	8.67	8.67	34825494528	246660
S333A	S329	HB3	L330	HN	4.012	8.414	110773056	785
S333A	S329	HN	L330	HA	8.665	4.413	174963664	1239
S333A	L330	HA	S329	HN	4.411	8.67	212786928	1507
S333A	L330	HA	L330	HA	4.412	4.412	4958305280	35118
S333A	L330	HA	L330	HN	4.412	8.414	353382272	2503
S333A	L330	HB2	L330	HN	1.525	8.414	236087344	1672
S333A	L330	HB3	L330	HN	1.513	8.414	236087344	1672
S333A	L330	HG	L330	HN	1.49	8.414	160445248	1136
S333A	L330	HN	L330	HB2	8.412	1.526	64659880	458
S333A	L330	HN	L330	HB3	8.408	1.513	68366600	484
S333A	L330	HN	L330	HG	8.408	1.49	56341324	399
S333A	L330	HN	L330	HN	8.414	8.414	32978573312	233579
S333A	L330	HG	N331	HN	1.488	8.384	18027568	128
S333A	N331	HA	N331	HN	4.544	8.384	261103536	1849
S333A	N331	HB2	N331	HN	2.715	8.384	87514192	620
S333A	N331	HB3	N331	HD21	2.648	7.506	94297176	668
S333A	N331	HB3	N331	HD22	2.648	6.833	44128692	313
S333A	N331	HB3	N331	HN	2.648	8.384	149619264	1060
S333A	N331	HD21	N331	HD21	7.514	7.506	37749112832	267368
S333A	N331	HD22	N331	HD21	6.841	7.506	14371158016	101787
S333A	N331	HD22	N331	HD22	6.834	6.833	28345972736	200768
S333A	N331	HN	N331	HB2	8.385	2.712	163492416	1158
S333A	N331	HN	N331	HB3	8.383	2.648	122198808	866
S333A	N331	HN	N331	HN	8.383	8.383	34424332288	243819
S333A	N331	HA	Q332	HN	4.538	8.217	508958784	3605
S333A	N331	HB2	Q332	HN	2.715	8.217	27251280	193
S333A	N331	HB3	Q332	HN	2.649	8.217	37518480	266
S333A	Q332	HA	L330	HB3	4.241	1.51	211898992	1501
S333A	Q332	HA	N331	HN	4.241	8.384	578912064	4100
S333A	Q332	HB2	Q332	HN	2.005	8.217	103544096	733
S333A	Q332	HB3	Q332	HN	1.855	8.217	236831136	1677
S333A	Q332	HE21	Q332	HE21	7.444	7.442	9153940480	64835
S333A	Q332	HE22	Q332	HE21	6.785	7.442	5982948352	42376
S333A	Q332	HE22	Q332	HE22	6.786	6.782	10815272960	76602
S333A	Q332	HG2	Q332	HN	2.237	8.216	68879504	488
S333A	Q332	HN	Q332	HN	8.217	8.217	20700157952	146614
S333A	Q332	HB2	A333	HA	2.003	4.174	213561440	1513
S333A	Q332	HB2	A333	HN	2.002	8.187	88069856	624
S333A	Q332	HB3	A333	HN	1.856	8.186	53192732	377
S333A	Q332	HG2	A333	HN	2.239	8.186	24351884	172
S333A	A333	HA	A333	HA	4.176	4.176	25784406016	182625
S333A	A333	HA	A333	HN	4.18	8.185	776938176	5503
S333A	A333	HB	A333	HA	1.267	4.173	482284384	3416
S333A	A333	HB	A333	HB	1.267	1.267	99573760000	705256
S333A	A333	HB	A333	HN	1.266	8.187	641022784	4540
S333A	A333	HN	A333	HA	8.184	4.176	258458320	1831
S333A	A333	HN	A333	HB	8.185	1.267	443330880	3140
S333A	A333	HN	A333	HN	8.186	8.186	31456851968	222801
S333A	A333	HB	I334	HN	1.269	7.932	101410336	718
S333A	A333	HN	I334	HA	8.185	4.188	237494064	1682
S333A	I334	HN	A333	HA	7.931	4.176	400772544	2839
S333A	I334	HA	I334	HA	4.188	4.188	25392697344	179850
S333A	I334	HA	I334	HN	4.188	7.932	751383936	5322
S333A	I334	HB	I334	HB	1.736	1.735	16277176320	115287
S333A	I334	HB	I334	HN	1.735	7.932	365425280	2588
S333A	I334	HG12	I334	HN	1.368	7.931	93039784	659
S333A	I334	HG13	I334	HN	1.083	7.932	146220352	1036
S333A	I334	HG2	I334	HG2	0.781	0.78	82699198464	585738
S333A	I334	HG2	I334	HN	0.772	7.933	99717080	706
S333A	I334	HN	I334	HA	7.93	4.188	380730176	2697
S333A	I334	HN	I334	HB	7.931	1.735	199968992	1416
S333A	I334	HN	I334	HG2	7.936	0.783	126994208	899
S333A	I334	HN	I334	HN	7.932	7.932	18204594176	128939
S333A	I334	HB	K335	HA	1.735	3.999	291827264	2067
S333A	I334	HG13	K335	HA	1.082	3.999	106724080	756
S333A	I334	HG2	K335	HA	0.777	3.998	303903200	2152
S333A	I334	HG2	K335	HN	0.778	8.291	125858112	891
S333A	I334	HG2	T336	HN	0.781	7.969	49068964	348
S333A	K335	HA	I334	HB	3.996	1.734	127161912	901
S333A	K335	HA	I334	HG2	3.998	0.785	341155232	2416
S333A	K335	HN	I334	HG2	8.289	0.782	107798792	764
S333A	K335	HA	K335	HA	3.999	3.999	14555483136	103093
S333A	K335	HA	K335	HN	3.999	8.292	858719552	6082
S333A	K335	HB2	K335	HG3	1.705	1.336	438137600	3103
S333A	K335	HB2	K335	HN	1.715	8.291	172607440	1223
S333A	K335	HB3	K335	HN	1.632	8.291	203344640	1440
S333A	K335	HD2	K335	HD2	1.57	1.575	31431847936	222624
S333A	K335	HD3	K335	HD3	1.561	1.56	19193387008	135942
S333A	K335	HD3	K335	HE3	1.572	2.884	674566144	4778
S333A	K335	HE2	K335	HD2	2.883	1.575	341043840	2416
S333A	K335	HE2	K335	HE2	2.891	2.89	37040504832	262349
S333A	K335	HE3	K335	HE3	2.883	2.884	38389829632	271906
S333A	K335	HG2	K335	HG2	1.373	1.371	12910213120	91440
S333A	K335	HG3	K335	HD3	1.347	1.56	758625792	5373
S333A	K335	HG3	K335	HG3	1.333	1.341	10178603008	72093
S333A	K335	HG3	K335	HN	1.334	8.291	83816752	594
S333A	K335	HN	K335	HA	8.286	3.998	952539200	6747
S333A	K335	HN	K335	HB2	8.286	1.721	112063968	794
S333A	K335	HN	K335	HB3	8.286	1.645	107607184	762
S333A	K335	HN	K335	HN	8.291	8.291	18047246336	127824
S333A	K335	HB2	T336	HN	1.716	7.969	70182312	497
S333A	K335	HB3	T336	HN	1.632	7.969	20166108	143
S333A	K335	HG2	T336	HN	1.323	7.968	21306956	151
S333A	T336	HA	K335	HB2	4.284	1.716	120885640	856
S333A	T336	HA	K335	HB3	4.28	1.632	82523016	584
S333A	T336	HG2	K335	HN	1.063	8.291	22251614	158
S333A	T336	HA	T336	HA	4.28	4.28	6979983872	49437
S333A	T336	HA	T336	HN	4.28	7.967	756412352	5357
S333A	T336	HB	T336	HB	4.074	4.073	19026221056	134758
S333A	T336	HB	T336	HG2	4.072	1.065	1402673664	9935
S333A	T336	HB	T336	HN	4.066	7.966	103334712	732
S333A	T336	HG2	T336	HB	1.056	4.067	602686080	4269
S333A	T336	HG2	T336	HG2	1.056	1.059	148810104832	1053985
S333A	T336	HG2	T336	HN	1.057	7.969	137012176	970
S333A	T336	HN	T336	HA	7.968	4.283	321181856	2275
S333A	T336	HN	T336	HB	7.97	4.078	137173632	972
S333A	T336	HN	T336	HG2	7.966	1.058	184956944	1310
S333A	T336	HN	T336	HN	7.968	7.968	15282555904	108243
S333A	T336	HG2	H337	HA	1.057	4.181	308983360	2188
S333A	T336	HG2	H337	HN	1.055	8.455	85794504	608
S333A	T336	HB	N338	HN	4.075	8.443	196993088	1395
S333A	T336	HG2	N338	HN	1.056	8.443	58711300	416
S333A	H337	HN	T336	HB	8.446	4.081	321066048	2274
S333A	H337	HA	H337	HA	4.182	4.182	33606522880	238027
S333A	H337	HA	H337	HN	4.183	8.455	783864192	5552
S333A	H337	HB2	H337	HD2	3.188	7.182	90772960	643
S333A	H337	HB2	H337	HN	3.193	8.455	110498280	783
S333A	H337	HB3	H337	HD2	3.07	7.183	125601216	890
S333A	H337	HB3	H337	HN	3.069	8.455	220274896	1560
S333A	H337	HD2	H337	HD2	7.184	7.183	53795352576	381019
S333A	H337	HE1	H337	HE1	8.494	8.494	50614996992	358493
S333A	H337	HN	H337	HA	8.453	4.18	786077952	5568
S333A	H337	HN	H337	HB2	8.45	3.175	224713280	1592
S333A	H337	HN	H337	HB3	8.452	3.082	195944864	1388
S333A	H337	HN	H337	HN	8.455	8.455	20684072960	146500
S333A	N338	HA	H337	HB2	4.617	3.173	251718416	1783
S333A	N338	HA	H337	HB2	4.618	3.082	185796848	1316
S333A	N338	HN	H337	HA	8.44	4.18	786077952	5568
S333A	N338	HA	N338	HN	4.609	8.443	728033856	5156
S333A	N338	HB2	N338	HN	2.713	8.442	79418120	562
S333A	N338	HB3	N338	HD21	2.639	7.499	76322448	541
S333A	N338	HB3	N338	HD22	2.639	6.828	39492176	280
S333A	N338	HB3	N338	HN	2.633	8.442	201541536	1427
S333A	N338	HD21	N338	HD21	7.5	7.5	32253964288	228447
S333A	N338	HD22	N338	HD21	6.825	7.502	14808159232	104883
S333A	N338	HD22	N338	HD22	6.825	6.828	29070643200	205900
S333A	N338	HN	N338	HB2	8.442	2.712	170642832	1209
S333A	N338	HN	N338	HB3	8.438	2.64	125456368	889
S333A	N338	HN	N338	HN	8.443	8.443	38285778944	271169
S333A	N338	HB2	Q339	HN	2.714	8.363	24670926	175
S333A	N338	HB3	Q339	HN	2.634	8.363	14272974	101
S333A	Q339	HA	Q339	HN	4.263	8.359	167129136	1184
S333A	Q339	HB2	Q339	HN	2.029	8.364	59089392	419
S333A	Q339	HB3	Q339	HN	1.882	8.363	169686416	1202
S333A	Q339	HE21	Q339	HE21	7.433	7.433	12074607616	85521
S333A	Q339	HE22	Q339	HE21	6.757	7.433	7390071808	52342
S333A	Q339	HE22	Q339	HE22	6.757	6.771	9415981056	66691
S333A	Q339	HG2	Q339	HN	2.257	8.363	42910784	304
S333A	Q339	HN	Q339	HN	8.363	8.363	14756317184	104515
S333A	Q339	HB2	S340	HN	2.025	8.309	38864708	275
S333A	Q339	HB3	S340	HN	1.876	8.31	47273972	335
S333A	S340	HA	S340	HN	4.263	8.308	363285568	2573
S333A	S340	HB3	S340	HN	3.73	8.308	134786816	955
S333A	S340	HN	S340	HN	8.309	8.309	23288997888	164950
S333A	S340	HB3	V341	HN	3.741	8.041	28734464	204
S333A	V341	HA	V341	HA	4.352	4.352	8788082688	62244
S333A	V341	HA	V341	HN	4.347	8.051	419065728	2968
S333A	V341	HB	V341	HN	1.992	8.043	82892816	587
S333A	V341	HG1	V341	HB	0.835	1.99	410334752	2906
S333A	V341	HN	V341	HA	8.045	4.351	295093632	2090
S333A	V341	HN	V341	HN	8.042	8.042	23696969728	167840
S333A	V341	HB	P342	HA	1.989	4.363	154163296	1092
S333E	S329	HN	S329	HN	8.666	8.666	40690147328	307817
S333E	S329	HB3	L330	HN	3.773	8.421	45290072	343
S333E	S329	HN	L330	HA	8.664	4.428	255931552	1936
S333E	S329	HB3	N331	HN	3.786	8.373	25579880	194
S333E	L330	HA	S329	HN	4.426	8.666	295101024	2232
S333E	L330	HA	L330	HA	4.426	4.426	3525990144	26674
S333E	L330	HA	L330	HN	4.426	8.42	257665440	1949
S333E	L330	HB2	L330	HN	1.54	8.421	294070400	2225
S333E	L330	HB3	L330	HN	1.525	8.421	294070400	2225
S333E	L330	HG	L330	HN	1.502	8.421	121811144	921
S333E	L330	HN	L330	HB2	8.413	1.539	79183256	599
S333E	L330	HN	L330	HB3	8.41	1.526	97985752	741
S333E	L330	HN	L330	HG	8.408	1.502	75004520	567
S333E	L330	HN	L330	HN	8.42	8.42	45683888128	345594
S333E	L330	HB3	N331	HN	1.525	8.373	86280312	653
S333E	L330	HG	N331	HN	1.5	8.373	66888860	506
S333E	N331	HA	L330	HN	4.232	8.418	570119040	4313
S333E	N331	HA	N331	HN	4.531	8.373	446164192	3375
S333E	N331	HB2	N331	HN	2.717	8.373	106565312	806
S333E	N331	HB3	N331	HD21	2.67	7.511	76381120	578
S333E	N331	HB3	N331	HN	2.668	8.373	189458736	1433
S333E	N331	HD21	N331	HD21	7.51	7.51	53158162432	402136
S333E	N331	HD22	N331	HD21	6.831	7.51	13697918976	103623
S333E	N331	HD22	N331	HD22	6.838	6.835	35263344640	266764
S333E	N331	HN	N331	HB2	8.373	2.719	121657800	920
S333E	N331	HN	N331	HB3	8.374	2.665	78373128	593
S333E	N331	HN	N331	HN	8.373	8.373	38017630208	287600
S333E	N331	HA	Q332	HN	4.531	8.193	437026784	3306
S333E	N331	HB2	Q332	HN	2.717	8.192	30684976	232
S333E	N331	HB3	Q332	HN	2.67	8.192	57187040	433
S333E	Q332	HB3	S329	HN	1.878	8.667	21031128	159
S333E	Q332	HA	L330	HB3	4.232	1.521	281858432	2132
S333E	Q332	HA	N331	HN	4.231	8.372	435060768	3291
S333E	Q332	HA	Q332	HB3	4.247	1.879	241023104	1823
S333E	Q332	HB2	Q332	HN	2.029	8.193	69301608	524
S333E	Q332	HB3	Q332	HN	1.876	8.192	275192480	2082
S333E	Q332	HE21	Q332	HE21	7.442	7.438	14515091456	109805
S333E	Q332	HE22	Q332	HE21	6.789	7.438	4860496384	36769
S333E	Q332	HE22	Q332	HE22	6.787	6.782	23352963072	176663
S333E	Q332	HG2	Q332	HN	2.243	8.191	80288840	607
S333E	Q332	HN	Q332	HN	8.192	8.192	37257715712	281851
S333E	Q332	HB2	E333	HA	2.016	4.188	530485920	4013
S333E	E333	HA	E333	HN	4.188	8.225	445491424	3370
S333E	E333	HB2	E333	HN	1.984	8.225	118771648	898
S333E	E333	HB3	E333	HN	1.918	8.225	353997568	2678
S333E	E333	HG3	E333	HN	2.351	8.225	74406792	563
S333E	E333	HN	E333	HN	8.225	8.225	38287589376	289642
S333E	E333	HB2	I334	HA	1.983	4.22	509506400	3854
S333E	E333	HB2	I334	HN	1.984	8.018	47861496	362
S333E	E333	HB3	I334	HN	1.918	8.018	40115252	303
S333E	I334	HA	I334	HA	4.224	4.224	22417055744	169583
S333E	I334	HA	I334	HN	4.224	8.018	633454336	4792
S333E	I334	HB	I334	HB	1.747	1.748	20425478144	154517
S333E	I334	HB	I334	HN	1.747	8.018	351739712	2661
S333E	I334	HG12	I334	HN	1.375	8.019	122160304	924
S333E	I334	HG13	I334	HN	1.086	8.018	143413248	1085
S333E	I334	HG2	I334	HG2	0.777	0.783	142827651072	1080477
S333E	I334	HG2	I334	HN	0.779	8.018	80834984	612
S333E	I334	HN	I334	HA	8.018	4.222	319530208	2417
S333E	I334	HN	I334	HB	8.016	1.749	170827936	1292
S333E	I334	HN	I334	HG2	8.024	0.786	108819200	823
S333E	I334	HN	I334	HN	8.018	8.018	26767509504	202494
S333E	I334	HB	K335	HA	1.747	4.01	266502672	2016
S333E	I334	HG12	K335	HA	1.37	4.007	54213896	410
S333E	I334	HG13	K335	HA	1.086	4.008	94680776	716
S333E	I334	HG13	K335	HN	1.081	8.283	25343998	192
S333E	I334	HG2	K335	HA	0.777	4.008	224982416	1702
S333E	I334	HG2	K335	HN	0.781	8.281	104246256	789
S333E	I334	HG2	T336	HN	0.781	7.953	30410824	230
S333E	K335	HA	I334	HB	4.01	1.745	141324592	1069
S333E	K335	HA	I334	HG2	4.007	0.783	132496272	1002
S333E	K335	HN	I334	HG2	8.271	0.784	125031368	946
S333E	K335	HA	K335	HA	4.009	4.009	23113629696	174852
S333E	K335	HA	K335	HN	4.01	8.281	939272192	7106
S333E	K335	HB2	K335	HG3	1.728	1.345	466096832	3526
S333E	K335	HB2	K335	HN	1.725	8.281	148103184	1120
S333E	K335	HB3	K335	HN	1.655	8.281	292979744	2216
S333E	K335	HD2	K335	HD2	1.579	1.577	36952793088	279544
S333E	K335	HD3	K335	HD3	1.567	1.566	28284383232	213969
S333E	K335	HD3	K335	HE3	1.568	2.888	596074240	4509
S333E	K335	HE2	K335	HD2	2.891	1.577	418684352	3167
S333E	K335	HE2	K335	HE2	2.897	2.896	43030913024	325525
S333E	K335	HE3	K335	HE3	2.882	2.888	45781458944	346332
S333E	K335	HG2	K335	HG2	1.378	1.38	10678585344	80782
S333E	K335	HG3	K335	HD3	1.353	1.566	856484480	6479
S333E	K335	HG3	K335	HG3	1.345	1.351	11396566016	86214
S333E	K335	HG3	K335	HN	1.344	8.281	98588552	746
S333E	K335	HN	K335	HA	8.279	4.008	825459008	6245
S333E	K335	HN	K335	HB2	8.279	1.731	108416736	820
S333E	K335	HN	K335	HB3	8.279	1.66	114313304	865
S333E	K335	HN	K335	HN	8.281	8.281	33888006144	256359
S333E	K335	HB2	T336	HN	1.726	7.953	76781416	581
S333E	K335	HB3	T336	HN	1.655	7.953	29481620	223
S333E	K335	HG2	T336	HN	1.348	7.955	21463460	162
S333E	T336	HA	K335	HB2	4.282	1.724	124639328	943
S333E	T336	HA	K335	HB3	4.283	1.645	87881680	665
S333E	T336	HA	T336	HA	4.282	4.282	11831036928	89501
S333E	T336	HA	T336	HN	4.282	7.951	771069696	5833
S333E	T336	HB	T336	HB	4.085	4.085	15835451392	119794
S333E	T336	HB	T336	HG2	4.089	1.072	991129088	7498
S333E	T336	HB	T336	HN	4.091	7.95	174118400	1317
S333E	T336	HG2	T336	HB	1.063	4.078	736623616	5572
S333E	T336	HG2	T336	HG2	1.064	1.066	147676282880	1117156
S333E	T336	HG2	T336	HN	1.064	7.954	131511248	995
S333E	T336	HN	T336	HA	7.954	4.285	204313808	1546
S333E	T336	HN	T336	HB	7.954	4.088	105683888	799
S333E	T336	HN	T336	HG2	7.962	1.066	138271488	1046
S333E	T336	HN	T336	HN	7.953	7.953	22417793024	169588
S333E	T336	HG2	H337	HA	1.064	4.183	213042656	1612
S333E	T336	HG2	H337	HN	1.054	8.431	91387016	691
S333E	T336	HN	H337	HA	7.953	4.174	347805792	2631
S333E	H337	HN	T336	HB	8.432	4.088	131281088	993
S333E	H337	HA	H337	HA	4.182	4.182	27651239936	209179
S333E	H337	HA	H337	HN	4.181	8.433	641234688	4851
S333E	H337	HB2	H337	HD2	3.204	7.194	80733312	611
S333E	H337	HB2	H337	HN	3.201	8.43	165163552	1249
S333E	H337	HB3	H337	HD2	3.072	7.193	76468904	578
S333E	H337	HB3	H337	HN	3.077	8.431	273802656	2071
S333E	H337	HD2	H337	HD2	7.195	7.194	63315021824	478972
S333E	H337	HE1	H337	HE1	8.507	8.507	49207652352	372251
S333E	H337	HN	H337	HA	8.435	4.183	539056192	4078
S333E	H337	HN	H337	HB2	8.433	3.187	183558272	1389
S333E	H337	HN	H337	HB3	8.433	3.094	146441968	1108
S333E	H337	HN	H337	HN	8.431	8.431	78327480320	592540
S333E	N338	HA	H337	HB3	4.621	3.094	321243264	2430
S333E	N338	HN	H337	HA	8.425	4.183	539056192	4078
S333E	N338	HA	N338	HN	4.619	8.431	1163709824	8803
S333E	N338	HB2	N338	HN	2.722	8.427	57580780	436
S333E	N338	HB3	N338	HD21	2.634	7.504	106369072	805
S333E	N338	HB3	N338	HN	2.652	8.427	210208640	1590
S333E	N338	HD21	N338	HD21	7.504	7.504	65080143872	492325
S333E	N338	HD22	N338	HD21	6.829	7.505	16595762176	125545
S333E	N338	HD22	N338	HD22	6.829	6.827	45705715712	345759
S333E	N338	HN	N338	HB2	8.433	2.721	78890712	597
S333E	N338	HN	N338	HB3	8.414	2.654	100990160	764
S333E	N338	HN	N338	HN	8.428	8.428	78327480320	592540
S333E	N338	HB2	Q339	HN	2.722	8.353	17660318	134
S333E	N338	HB3	Q339	HN	2.655	8.353	15230890	115
S333E	Q339	HA	Q339	HN	4.269	8.347	331943648	2511
S333E	Q339	HB2	Q339	HN	2.04	8.353	72509752	549
S333E	Q339	HB3	Q339	HN	1.895	8.352	157770192	1194
S333E	Q339	HE21	Q339	HE21	7.425	7.428	21540767744	162954
S333E	Q339	HE22	Q339	HE21	6.765	7.428	6037002240	45669
S333E	Q339	HE22	Q339	HE22	6.765	6.771	17449795584	132006
S333E	Q339	HG2	Q339	HN	2.268	8.353	42360636	320
S333E	Q339	HN	Q339	HN	8.352	8.352	28968988672	219147
S333E	Q339	HB2	S340	HN	2.033	8.301	36656328	277
S333E	Q339	HB3	S340	HN	1.887	8.302	15026272	114
S333E	S340	HA	S340	HN	4.268	8.301	398690816	3016
S333E	S340	HB3	S340	HN	3.737	8.3	117457232	889
S333E	S340	HN	S340	HN	8.301	8.301	31529584640	238518
S333E	S340	HB3	V341	HN	3.733	8.039	20010156	151
S333E	V341	HA	V341	HA	4.359	4.355	12794886144	96792
S333E	V341	HA	V341	HN	4.365	8.047	554780224	4197
S333E	V341	HB	V341	HN	1.999	8.039	56715448	429
S333E	V341	HG1	V341	HB	0.85	1.997	795562816	6018
S333E	V341	HN	V341	HA	8.04	4.357	361619872	2736
S333E	V341	HN	V341	HN	8.039	8.039	24434655232	184846
S333E	V341	HB	P342	HA	1.998	4.366	200600896	1518
pS333	S329	HN	S329	HN	8.678	8.678	27597819904	240935
pS333	S329	HB3	L330	HN	3.775	8.407	20839250	182
pS333	S329	HN	L330	HA	8.673	4.433	165548560	1445
pS333	L330	HA	S329	HN	4.433	8.678	82335760	719
pS333	L330	HA	L330	HA	4.433	4.433	24387004	213
pS333	L330	HA	L330	HN	4.433	8.406	254761104	2224
pS333	L330	HB2	L330	HN	1.535	8.407	246821008	2155
pS333	L330	HB3	L330	HN	1.502	8.407	75552528	660
pS333	L330	HG	L330	HN	1.48	8.407	75552528	660
pS333	L330	HN	L330	HB3	8.406	1.535	105388008	920
pS333	L330	HN	L330	HG	8.406	1.5	74387144	649
pS333	L330	HN	L330	HN	8.406	8.406	48054452224	419526
pS333	L330	HB3	N331	HN	1.501	8.42	43969200	384
pS333	L330	HG	N331	HN	1.48	8.42	43969200	384
pS333	N331	HA	L330	HN	4.271	8.405	387939776	3387
pS333	N331	HA	N331	HN	4.577	8.42	440656896	3847
pS333	N331	HB2	N331	HN	2.748	8.42	48577588	424
pS333	N331	HB3	N331	HD21	2.65	7.541	41569004	363
pS333	N331	HB3	N331	HN	2.649	8.42	124482904	1087
pS333	N331	HD21	N331	HD21	7.542	7.541	20816265216	181730
pS333	N331	HD22	N331	HD21	6.867	7.541	5330600960	46537
pS333	N331	HD22	N331	HD22	6.867	6.869	19464392704	169928
pS333	N331	HN	N331	HB2	8.418	2.74	121812976	1063
pS333	N331	HN	N331	HB3	8.417	2.649	89956488	785
pS333	N331	HN	N331	HN	8.42	8.42	49406627840	431331
pS333	N331	HA	Q332	HN	4.573	8.275	408592512	3567
pS333	N331	HB2	Q332	HN	2.747	8.275	25358008	221
pS333	N331	HB3	Q332	HN	2.65	8.275	25542780	223
pS333	Q332	HA	L330	HB3	4.263	1.528	172683872	1508
pS333	Q332	HA	Q332	HB2	4.269	2.039	162801200	1421
pS333	Q332	HA	Q332	HB3	4.254	1.9	194171712	1695
pS333	Q332	HB2	Q332	HN	2.041	8.275	92610336	809
pS333	Q332	HB3	Q332	HN	1.899	8.276	193598784	1690
pS333	Q332	HE21	Q332	HE21	7.471	7.463	20612622336	179953
pS333	Q332	HE22	Q332	HE21	6.794	7.462	3878605056	33861
pS333	Q332	HE22	Q332	HE22	6.792	6.788	15597518848	136170
pS333	Q332	HG2	Q332	HN	2.259	8.275	80989648	707
pS333	Q332	HN	Q332	HN	8.275	8.275	31292227584	273188
pS333	Q332	HB2	S333	HN	2.038	8.475	67717008	591
pS333	Q332	HB3	S333	HB3	1.891	4.252	884041216	7718
pS333	Q332	HB3	S333	HN	1.891	8.473	31106772	272
pS333	Q332	HG2	S333	HN	2.256	8.474	24908260	217
pS333	S333	HA	S333	HA	4.46	4.46	6248962560	54555
pS333	S333	HA	S333	HN	4.46	8.47	250443136	2186
pS333	S333	HB2	S333	HA	4.037	4.469	870434688	7599
pS333	S333	HB2	S333	HB2	4.031	4.031	40784838656	356060
pS333	S333	HB2	S333	HN	4.029	8.473	336448608	2937
pS333	S333	HB3	S333	HB3	4.252	4.252	24940412928	217735
pS333	S333	HB3	S333	HN	4.242	8.474	490284704	4280
pS333	S333	HN	S333	HA	8.476	4.469	144100048	1258
pS333	S333	HN	S333	HB3	8.477	4.249	224930944	1964
pS333	S333	HN	S333	HN	8.473	8.473	27803588608	242731
pS333	S333	HA	I334	HN	4.458	8.061	510403072	4456
pS333	S333	HB2	K335	HN	4.029	8.294	629606528	5497
pS333	S333	HN	K335	HA	8.473	4.039	254109504	2218
pS333	I334	HA	I334	HA	4.458	4.458	6248962560	54555
pS333	I334	HA	I334	HN	4.458	8.061	510403072	4456
pS333	I334	HB	I334	HB	1.767	1.768	14552725504	127048
pS333	I334	HB	I334	HN	1.771	8.061	299457344	2614
pS333	I334	HG12	I334	HN	1.385	8.062	118991000	1039
pS333	I334	HG13	I334	HN	1.099	8.061	145478304	1270
pS333	I334	HG2	I334	HG2	0.799	0.799	100058734592	873534
pS333	I334	HG2	I334	HN	0.791	8.061	84074560	734
pS333	I334	HN	I334	HA	8.058	4.46	69731296	609
pS333	I334	HN	I334	HB	8.058	1.768	177149152	1547
pS333	I334	HN	I334	HG2	8.069	0.799	77813856	679
pS333	I334	HN	I334	HN	8.06	8.06	24482885632	213741
pS333	I334	HB	K335	HA	1.772	4.05	410001728	3579
pS333	I334	HG12	K335	HA	1.384	4.045	63012836	550
pS333	I334	HG13	K335	HA	1.098	4.041	83883760	732
pS333	I334	HG2	K335	HA	0.791	4.046	269369184	2352
pS333	I334	HG2	K335	HN	0.792	8.294	104644296	914
pS333	I334	HG2	T336	HN	0.79	7.952	22662440	198
pS333	K335	HA	S333	HN	4.042	8.473	244981824	2139
pS333	K335	HA	I334	HB	4.046	1.766	196792304	1718
pS333	K335	HA	I334	HG2	4.035	0.799	246239232	2150
pS333	K335	HA	I334	HN	4.042	8.057	252528240	2205
pS333	K335	HN	I334	HG2	8.287	0.795	88771448	775
pS333	K335	HA	K335	HA	4.045	4.045	58274377728	508748
pS333	K335	HA	K335	HN	4.045	8.294	744930688	6503
pS333	K335	HB2	K335	HG3	1.73	1.356	427362176	3731
pS333	K335	HB2	K335	HN	1.73	8.294	158669216	1385
pS333	K335	HB3	K335	HN	1.668	8.294	219511632	1916
pS333	K335	HD2	K335	HD2	1.584	1.584	31127638016	271751
pS333	K335	HD3	K335	HD3	1.572	1.572	33957842944	296459
pS333	K335	HD3	K335	HE3	1.576	2.899	347813216	3036
pS333	K335	HE2	K335	HD2	2.903	1.584	357939488	3125
pS333	K335	HE2	K335	HE2	2.903	2.906	48864448512	426597
pS333	K335	HE3	K335	HE3	2.898	2.899	51751600128	451803
pS333	K335	HG2	K335	HG2	1.388	1.386	14467764224	126307
pS333	K335	HG3	K335	HD3	1.361	1.572	857635328	7487
pS333	K335	HG3	K335	HG3	1.351	1.359	14823644160	129414
pS333	K335	HG3	K335	HN	1.352	8.294	119238944	1041
pS333	K335	HN	K335	HA	8.289	4.044	629618112	5497
pS333	K335	HN	K335	HB2	8.29	1.734	84598816	739
pS333	K335	HN	K335	HB3	8.29	1.679	92218464	805
pS333	K335	HN	K335	HN	8.294	8.294	25841895424	225605
pS333	K335	HB2	T336	HN	1.731	7.951	85733904	748
pS333	K335	HB3	T336	HN	1.668	7.951	21070320	184
pS333	K335	HG2	T336	HN	1.349	7.951	20325144	177
pS333	K335	HB2	H337	HN	1.73	8.429	16132382	141
pS333	K335	HG2	H337	HN	1.356	8.429	7701332	67
pS333	T336	HA	K335	HB2	4.299	1.731	123863344	1081
pS333	T336	HA	K335	HB3	4.298	1.669	71842176	627
pS333	T336	HA	T336	HA	4.301	4.301	7504939008	65520
pS333	T336	HA	T336	HN	4.301	7.952	560999424	4898
pS333	T336	HB	T336	HB	4.095	4.092	20205981696	176403
pS333	T336	HB	T336	HG2	4.091	1.082	810704832	7078
pS333	T336	HB	T336	HN	4.08	7.949	96092808	839
pS333	T336	HG2	T336	HB	1.069	4.081	627931200	5482
pS333	T336	HG2	T336	HG2	1.07	1.072	121975734272	1064875
pS333	T336	HG2	T336	HN	1.068	7.951	115806400	1011
pS333	T336	HN	T336	HA	7.947	4.299	178522656	1559
pS333	T336	HN	T336	HB	7.948	4.092	100584048	878
pS333	T336	HN	T336	HG2	7.953	1.075	105415928	920
pS333	T336	HN	T336	HN	7.951	7.951	19271612416	168245
pS333	T336	HG2	H337	HA	1.067	4.186	207502304	1812
pS333	T336	HG2	H337	HN	1.072	8.427	51994124	454
pS333	T336	HN	H337	HA	7.944	4.179	278518432	2432
pS333	H337	HN	T336	HB	8.426	4.093	121050640	1057
pS333	H337	HA	H337	HA	4.187	4.187	20900380672	182465
pS333	H337	HA	H337	HN	4.187	8.429	606788608	5297
pS333	H337	HB2	H337	HD2	3.202	7.2	69995088	611
pS333	H337	HB2	H337	HN	3.204	8.429	134546096	1175
pS333	H337	HB3	H337	HD2	3.08	7.202	62492240	546
pS333	H337	HB3	H337	HN	3.08	8.429	235740448	2058
pS333	H337	HD2	H337	HD2	7.2	7.203	47775150080	417087
pS333	H337	HE1	H337	HE1	8.52	8.52	43643195392	381015
pS333	H337	HN	H337	HA	8.434	4.188	449219968	3922
pS333	H337	HN	H337	HB2	8.43	3.197	158624576	1385
pS333	H337	HN	H337	HB3	8.43	3.098	134829232	1177
pS333	H337	HN	H337	HN	8.429	8.429	47216975872	412214
pS333	N338	HA	H337	HB2	4.628	3.197	142720384	1246
pS333	N338	HN	H337	HA	8.421	4.187	412780160	3604
pS333	N338	HA	N338	HN	4.63	8.433	689901696	6023
pS333	N338	HB2	N338	HN	2.736	8.435	58819864	514
pS333	N338	HB3	N338	HD21	2.669	7.519	33767424	295
pS333	N338	HB3	N338	HN	2.669	8.435	129529896	1131
pS333	N338	HD21	N338	HD21	7.51	7.517	24136196096	210714
pS333	N338	HD22	N338	HD21	6.848	7.518	7095149568	61942
pS333	N338	HD22	N338	HD22	6.844	6.846	24499662848	213887
pS333	N338	HN	N338	HB2	8.435	2.736	139406800	1217
pS333	N338	HN	N338	HB3	8.433	2.668	158651136	1385
pS333	N338	HN	N338	HN	8.434	8.434	43642990592	381013
pS333	N338	HB2	Q339	HN	2.736	8.365	28948982	253
pS333	N338	HB3	Q339	HN	2.671	8.365	27018500	236
pS333	Q339	HA	Q339	HN	4.276	8.362	243404608	2125
pS333	Q339	HB2	Q339	HN	2.046	8.365	66874012	584
pS333	Q339	HB3	Q339	HN	1.901	8.366	147030944	1284
pS333	Q339	HE21	Q339	HE21	7.445	7.451	19738658816	172323
pS333	Q339	HE22	Q339	HE21	6.782	7.453	5676505600	49557
pS333	Q339	HE22	Q339	HE22	6.78	6.78	26657839104	232729
pS333	Q339	HG2	Q339	HN	2.277	8.365	27829160	243
pS333	Q339	HN	Q339	HN	8.365	8.365	29034203136	253475
pS333	Q339	HB2	S340	HN	2.042	8.308	31630596	276
pS333	S340	HA	S340	HN	4.273	8.31	344209696	3005
pS333	S340	HB3	S340	HN	3.747	8.308	100157904	874
pS333	S340	HN	S340	HN	8.309	8.309	28294535168	247017
pS333	S340	HB3	V341	HN	3.724	8.039	14445707	126
pS333	V341	HA	V341	HA	4.361	4.364	15331219456	133845
pS333	V341	HA	V341	HN	4.183	7.963	199911632	1745
pS333	V341	HB	V341	HN	2.005	8.041	58583980	511
pS333	V341	HG1	V341	HB	0.872	2.008	811326976	7083
pS333	V341	HN	V341	HA	8.043	4.361	200543840	1751
pS333	V341	HN	V341	HN	8.04	8.04	26560135168	231876
pS333	V341	HB	P342	HA	2.012	4.375	199297328	1740
