# Supplementary material for: FtsZ phosphorylation modulates tail-core binding to tune cell division in Bacillus subtilis
Source: PLoS One. 2025 Dec 29;20(12):e0337820. doi: 10.1371/journal.pone.0337820 (PMC12747378; doi:10.1371/journal.pone.0337820)
Supplement: S7 Table — Median normalization factors and baseline contour thresholds used for HSQC and NOESY spectra of all peptide variants (see Methods). (XLSX) [file pone.0337820.s022.xlsx]

## Sheet: S7 - NMR Normalization Params
HSQC: 67aa Tail-Core Binding
Condition	Norm_Factor	Contour_Limit
Tail	1	3000000
Tail plus Core	0.879601	2640000
Peptide	31.5429	94600000
HSQC: 15aa Peptides
Condition	Norm_Factor	Contour_Limit
WT	1	200000000
A	0.101793	20400000
E	0.180943	36200000
pS	0.0934295	18700000
NOESY: 15aa Peptides
Condition	Norm_Factor	Contour_Limit
WT	1	300000000
A	0.141188	42400000
E	0.132189	39700000
pS	0.114545	34400000
